# Supplementary material for: Risk Factors, Prevalence, and Outcomes of Invasive Fungal Disease Post Hematopoietic Cell Transplantation and Cellular Therapies: A Retrospective Monocenter Real-Life Analysis
Source: Cancers (Basel). 2023 Jul 7;15(13):3529. doi: 10.3390/cancers15133529 (PMC10341183; doi:10.3390/cancers15133529)
Supplement: Supplementary file 1 [file cancers-15-03529-s001.zip]

Archive with 1 entries (1 files):
- cancers-2431511-supplementary.pdf
